# Supplementary material for: Mycoviral Population Dynamics in Spanish Isolates of the Entomopathogenic Fungus Beauveria bassiana
Source: Viruses. 2018 Nov 24;10(12):665. doi: 10.3390/v10120665 (PMC6315922; doi:10.3390/v10120665)
Supplement: Supplementary file 1 [file viruses-10-00665-s001.zip]

Archive with 6 entries (5 files):
- SI/
- SI/Figure_S1.docx
- SI/Figure_S2.docx
- SI/Figure_S3.docx
- SI/Table_S1.docx
- SI/Table_S2.docx
